# Supplementary material for: The Complete Mitochondrial Genomes of Three Sphenomorphinae Species (Squamata: Scincidae) and the Selective Pressure Analysis on Mitochondrial Genomes of Limbless Isopachys gyldenstolpei
Source: Animals (Basel). 2022 Aug 9;12(16):2015. doi: 10.3390/ani12162015 (PMC9404441; doi:10.3390/ani12162015)
Supplement: Supplementary file 1 [file animals-12-02015-s001.zip]

Archive with 12 entries (12 files):
- Figure S1. The secondary structure of 22 tRNAs in I. gyldenstolpei mitochondrial genome.eps
- Figure S2. The secondary structure of 22 tRNAs in S. indicus mitochondrial genome..eps
- Figure S3. The secondary structure of 22 tRNAs in T. hainanus mitochondrial genome..eps
- Figure S4. The the protein structure of selected limbless I. gyldenstolpei gene (ND2 gene) under the Branch-site Model analysis, and selected sites are also marked in the figure..eps
- Table S1. Specific primers used to amplify the mitogenomes of I.gyldenstolpei, S.indicus and T.hainanus..pdf
- Table S2. The best partitioning scheme and best-fitting models are obtained by using PartitionFinder program.pdf
- Table S3. Location of features in the mitochondrial genome of I. gyldenstolpei.pdf
- Table S4. Location of features in the mitochondrial genome of S. indicus.pdf
- Table S5. Location of features in the mitochondrial genome of T. hainanus.pdf
- Table S6. Codon numbers and relative synonymous codon usage (RSCU) in mitochondrial protein coding genes of I.gyldenstolpei (IG), S.indicus (SI) and T.hainanus (TH)..pdf
- Table S7. The parameters and results analyzed by the Branch-site model and the Site Model in this study.pdf
- Table S8. The order and length of nucleotide and amino acid from 13 protein-coding genes were used in the analysis..pdf
